# Supplementary material for: Inequity in treatment access for child mental health services in England: analysis of administrative national data for 2021–2022
Source: BJPsych Bull. 2026 Feb;50(1):13–9. doi: 10.1192/bjb.2024.114 (PMC13150553; doi:10.1192/bjb.2024.114)
Supplement: Pape et al. supplementary material [file S2056469424001141sup001.xlsx]

## Sheet: MSHDS script (SQL)
SQL script for MHSDS on NCDR
Remarks
1. The code was written for MHSDS on NCDR, which differs from the PHE Data Lake version primarily by having a pseudo NHS number to identify patients with more than
one Unique MHSDS number (of which there are quite a few)
2. The sequential order of running the three table-generating scripts are as follows:
	(a) Run MHSDS_Patients.sql, which creates the file MHSDS_Patients (all ages)
	(b) Run then MHSDS_Referrals.sql, which creates the file MHSDS_Referrals (all ages)
	(c) Run then MHSDS_Contacts.sql, which creates the file MHSDS_Contacts (currently filtered by Age <= 20 as analysis was for CAHMNS 5-16 yrs old)
The three tables are stored on sandbox_Healthcare_Public Health, with the latest creation date being 31st January 2023 is stored on sandbox_Healthcare_Public Health
3. The file AccessRates.sql relies on the three above mentioned tables to run, with more details to be found in the annotation.
MHSDS_Patients.sql
/* === REMAKRS ===
(1) Creates a table with a unique row for each Der_Person_ID containing the following fields:
(PatientID, NHSNumber, Gender, NonWhite, ICS based on LSOA, IMDQuintile)
(2) Patients may have more than one row as providers may create a new MPI for each newly registers patient, we therefore pick the
entry from the most month (UniqMonthID) which is not null. The not null requirment is added compared to the MHSDS standard definition.
	Note that we espeically regularly obverve that the same patient may have different ethnicities recorded by different providers
(3) Ethnity definition follow www.ethnicity-facts-figures.service.gov.uk/style-guide/writing-about-ethnicity
(6) The IMD and ICS assignment of the patient's LSOA are taken from the table dbo.LOSA in the Healthcare_Public_Health sandbox, which
in turn were imported from the PHE/OHID Data Lake tables LookupsShared.dbo.vLKP_LSOA11 and LookupsShared.dbo.vSocioDemog_LSOA11.
(7) Due to capacity constraints on the NCDR server, queries are extensively split into smaller executions with intermediate results saved in
temp tables
*/
DROP TABLE IF EXISTS NHSE_Sandbox_Healthcare_Public_Health.dbo.MHSDS_Patients;
------------------------------------------------------
--- 1. Save simplified MPI file in Temp_AllRecords ---
------------------------------------------------------
	--REMARK-- The new table only transforms data fields frmo MPI but doesn't involve any filtering yet
	DROP TABLE IF EXISTS NHSE_Sandbox_Healthcare_Public_Health.dbo.Temp_AllRecords;
	SELECT Der_Person_ID AS PatientID
		, Der_Pseudo_NHS_Number AS NHSNumber
		, CASE WHEN Gender IN ('1', 'M') THEN 'Male'
				WHEN Gender IN ('2', 'F') THEN 'Female'
				ELSE NULL END
				AS Gender
		, CASE WHEN EthnicCategory IN ('A', 'B', 'C') THEN 0
				WHEN EthnicCategory IN ('D', 'E', 'F', 'G', 'H', 'J', 'K', 'L', 'M', 'N', 'P', 'R', 'S') THEN 1
				ELSE NULL END
				AS NonWhite
		, LSOA2011 AS LSOA
		, DATEADD(MONTH, UniqMonthID, '1900-03-01 00:00:00.000') AS RecordDate
	INTO NHSE_Sandbox_Healthcare_Public_Health.dbo.Temp_AllRecords
	FROM NHSE_MHSDS.dbo.MHS001MPI Patients;
	GO
------------------------------------------------------
--- 2. Create Structure of MHSDS_Patients table ---
------------------------------------------------------
--REMARK-- The new table MHSDS_Patients contains one row for each distinct PatientID (Der_Person_ID) with the additional columns remaining blank for now
	-- Create PatientID column
	SELECT DISTINCT PatientID
	INTO NHSE_Sandbox_Healthcare_Public_Health.dbo.MHSDS_Patients
	FROM NHSE_Sandbox_Healthcare_Public_Health.dbo.Temp_AllRecords
	ORDER BY PatientID;
	GO
	-- Add all other colums to MHSDS_Patients table structure
	ALTER TABLE NHSE_Sandbox_Healthcare_Public_Health.dbo.MHSDS_Patients
	ADD NHSNumber bigint
		, Gender varchar(6)
		, Ethnicity varchar(6)
		, NonWhite int
		, LSOA varchar(10)
	GO
-------------------------------------
--- 3. Add most recent NHS number ---
-------------------------------------
	--REMARK-- Steps 3 to 6 do all the same thing: get the latest non-null entry for each field (partitioned by PatientID) and then add them to the master table MHSDS_Patients
	-- Create Temp table with latest NHS number for each PatientID
	SELECT PatientID, NHSNumber
	INTO NHSE_Sandbox_Healthcare_Public_Health.dbo.Temp
	FROM (SELECT PatientID, NHSNumber, ROW_NUMBER() over (partition by PatientID order by RecordDate DESC) As DuplicationRank FROM NHSE_Sandbox_Healthcare_Public_Health.dbo.Temp_AllRecords WHERE NHSNumber Is NOT NULL) AS NHSNumberAux
	WHERE DuplicationRank = 1;
	GO
	-- Add latest number to
	update NHSE_Sandbox_Healthcare_Public_Health.dbo.MHSDS_Patients
	set NHSNumber = Temp.NHSNumber
	FROM NHSE_Sandbox_Healthcare_Public_Health.dbo.MHSDS_Patients Patients
		LEFT JOIN NHSE_Sandbox_Healthcare_Public_Health.dbo.Temp Temp on Patients.PatientID = Temp.PatientID;
	GO
	-- Drop temp table
	DROP TABLE IF EXISTS NHSE_Sandbox_Healthcare_Public_Health.dbo.Temp;
	GO
---------------------------------
--- 4. Add most recent gender ---
---------------------------------
	-- Create Temp table with latest gender for each PatientID
	SELECT PatientID, Gender
	INTO NHSE_Sandbox_Healthcare_Public_Health.dbo.Temp
	FROM (SELECT PatientID, Gender, ROW_NUMBER() over (partition by PatientID order by RecordDate DESC) As DuplicationRank FROM NHSE_Sandbox_Healthcare_Public_Health.dbo.Temp_AllRecords WHERE Gender Is NOT NULL) AS GenderAux
	WHERE DuplicationRank = 1;
	GO
	-- Add latest number to
	update NHSE_Sandbox_Healthcare_Public_Health.dbo.MHSDS_Patients
	set Gender = Temp.Gender
	FROM NHSE_Sandbox_Healthcare_Public_Health.dbo.MHSDS_Patients Patients
		LEFT JOIN NHSE_Sandbox_Healthcare_Public_Health.dbo.Temp Temp on Patients.PatientID = Temp.PatientID;
	GO
	-- Drop temp table
	DROP TABLE IF EXISTS NHSE_Sandbox_Healthcare_Public_Health.dbo.Temp;
	GO
-----------------------------------
--- 5. Add most recent NonWhite ---
-----------------------------------
	-- Create Temp table with latest gender for each PatientID
	SELECT PatientID, NonWhite
	INTO NHSE_Sandbox_Healthcare_Public_Health.dbo.Temp
	FROM (SELECT PatientID, NonWhite, ROW_NUMBER() over (partition by PatientID order by RecordDate DESC) As DuplicationRank FROM NHSE_Sandbox_Healthcare_Public_Health.dbo.Temp_AllRecords WHERE NonWhite IS NOT NULL) AS EthnicityAux
	WHERE DuplicationRank = 1;
	GO
	-- Add latest number to
	update NHSE_Sandbox_Healthcare_Public_Health.dbo.MHSDS_Patients
	set NonWhite = Temp.NonWhite
	FROM NHSE_Sandbox_Healthcare_Public_Health.dbo.MHSDS_Patients Patients
		LEFT JOIN NHSE_Sandbox_Healthcare_Public_Health.dbo.Temp Temp on Patients.PatientID = Temp.PatientID;
	GO
	-- Drop temp table
	DROP TABLE IF EXISTS NHSE_Sandbox_Healthcare_Public_Health.dbo.Temp;
	GO
-------------------------------
--- 6. Add most recent LSOA ---
-------------------------------
	-- Create Temp table with latest gender for each PatientID
	SELECT PatientID, LSOA
	INTO NHSE_Sandbox_Healthcare_Public_Health.dbo.Temp
	FROM (SELECT PatientID, LSOA, ROW_NUMBER() over (partition by PatientID order by RecordDate DESC) As DuplicationRank FROM NHSE_Sandbox_Healthcare_Public_Health.dbo.Temp_AllRecords WHERE LSOA Is NOT NULL) AS LSOAAux
	WHERE DuplicationRank = 1;
	GO
	-- Add latest number to
	update NHSE_Sandbox_Healthcare_Public_Health.dbo.MHSDS_Patients
	set LSOA = Temp.LSOA
	FROM NHSE_Sandbox_Healthcare_Public_Health.dbo.MHSDS_Patients Patients
		LEFT JOIN NHSE_Sandbox_Healthcare_Public_Health.dbo.Temp Temp on Patients.PatientID = Temp.PatientID;
	GO
	-- Drop temp table
	DROP TABLE IF EXISTS NHSE_Sandbox_Healthcare_Public_Health.dbo.Temp;
	GO
-------------------------------------
--- 7. Drop Temp_AllRecords table ---
-------------------------------------
	DROP TABLE IF EXISTS NHSE_Sandbox_Healthcare_Public_Health.dbo.Temp_AllRecords;
	GO
-----------------------------------
--- 8. Add ICS, region and IMD ---
-----------------------------------
	ALTER TABLE NHSE_Sandbox_Healthcare_Public_Health.dbo.MHSDS_Patients
	ADD ICS VARCHAR(255)
		, Region VARCHAR(120)
		, IMDQuintile VARCHAR(50);
	GO
	UPDATE NHSE_Sandbox_Healthcare_Public_Health.dbo.MHSDS_Patients
	set ICS = LSOA.ICS
	, Region = LSOA.Region
		, IMDQuintile = LSOA.IMDQuintile
	FROM NHSE_Sandbox_Healthcare_Public_Health.dbo.MHSDS_Patients Patients
		LEFT JOIN NHSE_Sandbox_Healthcare_Public_Health.dbo.LSOA LSOA on Patients.LSOA = LSOA.LSOA;
	GO
MHSDS_Referrals.sql
/* === REMAKRS ===
(1) The table contains the following data fields from MHS101Reerrals (limited to patients referred under 18)
(ReferralID, PatientID, ReferralDate, CommissionerID, AgeAtReferral, ReferralReason)
(2) On average, each ReferralID has 10 rows. This probably is the result of one new row added for an active referral in each new reporting period.
Therefore only the latest non-null entry is used as alredy for MHSDS_Patients
(3) For legacy reasons, the command is written mostly as a long list of CTE commands, but can be run at night in one go on NCDR
(4) We use the Reference database in NCDR to identify they ICS based on the commissioner codes (mostly CCGs) in step 2
*/
DROP TABLE IF EXISTS NHSE_Sandbox_Healthcare_Public_Health.dbo.MHSDS_Referrals;
---------------------------------
--- 1. CREATE REFERRALS TABLE ---
---------------------------------
WITH
	-- Get referral table "AllRecords"
	AllRecords AS(
	SELECT UniqServReqID AS ReferralID
		, Der_Person_ID AS PatientID
		, ReferralRequestReceivedDate AS ReferralDate
		, OrgIDComm AS CommissionerID
		, AgeServReferRecDate As AgeAtReferral
		, PrimReasonReferralMH as ReferralReason
		, DATEADD(MONTH, UniqMonthID, '1900-03-01 00:00:00.000') AS RecordDate
	FROM NHSE_MHSDS.dbo.MHS101Referral Referrals
	WHERE AgeServReferRecDate IS NULL OR AgeServReferRecDate < 18),
	-- Take most recent non-null entry for each ReferralID (except for PatientID, where we use the largest number)
	ReferralID AS (SELECT DISTINCT ReferralID FROM AllRecords),
	PatientID AS (SELECT ReferralID, max(PatientID) OVER(partition by ReferralID) AS PatientID FROM AllRecords WHERE PatientID Is NOT NULL),
	ReferralDate AS (SELECT ReferralID, ReferralDate FROM (SELECT ReferralID, ReferralDate, ROW_NUMBER() over (partition by ReferralID order by RecordDate DESC) As DuplicationRank FROM AllRecords WHERE ReferralDate Is NOT NULL) AS ReferralDateAux WHERE DuplicationRank = 1),
	CommissionerID AS (SELECT ReferralID, CommissionerID FROM (SELECT ReferralID, CommissionerID, ROW_NUMBER() over (partition by ReferralID order by RecordDate DESC) As DuplicationRank FROM AllRecords WHERE CommissionerID Is NOT NULL) AS CommissionerIDAux WHERE DuplicationRank = 1),
	AgeAtReferral AS (SELECT ReferralID, AgeAtReferral FROM (SELECT ReferralID, AgeAtReferral, ROW_NUMBER() over (partition by ReferralID order by RecordDate DESC) As DuplicationRank FROM AllRecords WHERE AgeAtReferral Is NOT NULL) AS MH_AgeAtReferralAux WHERE DuplicationRank = 1),
	ReferralReason AS (SELECT ReferralID, ReferralReason FROM (SELECT ReferralID, ReferralReason, ROW_NUMBER() over (partition by ReferralID order by RecordDate DESC) As DuplicationRank FROM AllRecords WHERE ReferralReason Is NOT NULL) AS ReferralReasonAux WHERE DuplicationRank = 1)
	-- Create one unique row for each referral by joining the above 2-column tables by ReferralID
	SELECT ReferralID.ReferralID, PatientID, ReferralDate, CommissionerID, AgeAtReferral, ReferralReason
	INTO NHSE_Sandbox_Healthcare_Public_Health.dbo.MHSDS_Referrals
	FROM ReferralID
		LEFT JOIN PatientID ON ReferralID.ReferralID = PatientID.ReferralID
		LEFT JOIN ReferralDate ON ReferralID.ReferralID = ReferralDate.ReferralID
		LEFT JOIN CommissionerID ON ReferralID.ReferralID = CommissionerID.ReferralID
		Left JOIN AgeAtReferral ON ReferralID.ReferralID = AgeAtReferral.ReferralID
		LEFT JOIN ReferralReason ON ReferralID.ReferralID = ReferralReason.ReferralID;
	GO
------------------
--- 2. Add ICS ---
------------------
	ALTER TABLE NHSE_Sandbox_Healthcare_Public_Health.dbo.MHSDS_Referrals
		ADD	ICS VARCHAR (255);
	GO
	-- Rename STP to make their names identical to those in Patients.LSOA_ICS, and save the CCG to ICS and Region mapping in Temp file
	DROP TABLE IF EXISTS NHSE_Sandbox_Healthcare_Public_Health.dbo.Temp;
	GO
	SELECT CommissionerID = Organisation_Code,
	ICS = CASE WHEN STP_Name = 'BATH AND NORTH EAST SOMERSET, SWINDON AND WILTSHIRE STP' THEN 'Bath and North East Somerset, Swindon and Wiltshire'
		WHEN STP_Name = 'BEDFORDSHIRE, LUTON AND MILTON KEYNES STP' THEN 'Bedfordshire, Luton and Milton Keynes'
					WHEN STP_Name = 'BIRMINGHAM AND SOLIHULL STP' THEN 'Birmingham and Solihull'
					WHEN STP_Name = 'BRISTOL, NORTH SOMERSET AND SOUTH GLOUCESTERSHIRE STP' THEN 'Bristol, North Somerset and South Gloucestershire'
					WHEN STP_Name = 'BUCKINGHAMSHIRE, OXFORDSHIRE AND BERKSHIRE WEST STP' THEN 'Buckinghamshire, Oxfordshire and Berkshire West'
					WHEN STP_Name = 'CAMBRIDGESHIRE AND PETERBOROUGH STP' THEN 'Cambridgeshire and Peterborough'
					WHEN STP_Name = 'CHESHIRE AND MERSEYSIDE STP' THEN 'Cheshire and Merseyside'
					WHEN STP_Name = 'CORNWALL AND THE ISLES OF SCILLY HEALTH & SOCIAL CARE PARTNERSHIP (STP)' THEN 'Cornwall and the Isles of Scilly Health and Social Care Partnership'
					WHEN STP_Name = 'COVENTRY AND WARWICKSHIRE STP' THEN 'Coventry and Warwickshire'
					WHEN STP_Name = 'CUMBRIA AND NORTH EAST STP' THEN 'Cumbria and North East'
					WHEN STP_Name = 'DEVON STP' THEN 'Devon'
					WHEN STP_Name = 'DORSET STP' THEN 'Dorset'
					WHEN STP_Name = 'EAST LONDON HEALTH & CARE PARTNERSHIP (STP)' THEN 'East London Health and Care Partnership'
					WHEN STP_Name = 'FRIMLEY HEALTH & CARE (STP)' THEN 'Frimley Health and Care ICS'
					WHEN STP_Name = 'GLOUCESTERSHIRE STP' THEN 'Gloucestershire'
					WHEN STP_Name = 'GREATER MANCHESTER HEALTH & SOCIAL CARE PARTNERSHIP' THEN 'Greater Manchester Health and Social Care Partnership'
					WHEN STP_Name = 'HAMPSHIRE AND THE ISLE OF WIGHT STP' THEN 'Hampshire and the Isle of Wight'
					WHEN STP_Name = 'LANCASHIRE AND SOUTH CUMBRIA ICS' THEN 'Healthier Lancashire and South Cumbria'
					WHEN STP_Name = 'HEREFORDSHIRE AND WORCESTERSHIRE STP' THEN 'Herefordshire and Worcestershire'
					WHEN STP_Name = 'HERTFORDSHIRE AND WEST ESSEX STP' THEN 'Hertfordshire and West Essex'
					WHEN STP_Name = 'HUMBER, COAST AND VALE STP' THEN 'Humber, Coast and Vale'
					WHEN STP_Name = 'JOINED UP CARE DERBYSHIRE STP' THEN 'Joined Up Care Derbyshire'
					WHEN STP_Name = 'KENT AND MEDWAY STP' THEN 'Kent and Medway'
					WHEN STP_Name = 'LEICESTER, LEICESTERSHIRE AND RUTLAND STP' THEN 'Leicester, Leicestershire and Rutland'
					WHEN STP_Name = 'LINCOLNSHIRE STP' THEN 'Lincolnshire'
					WHEN STP_Name = 'MID AND SOUTH ESSEX STP' THEN 'Mid and South Essex'
					WHEN STP_Name = 'NORFOLK AND WAVENEY HEALTH & CARE PARTNERSHIP (STP)' THEN 'Norfolk and Waveney Health and Care Partnership'
					WHEN STP_Name = 'NORTH LONDON PARTNERS IN HEALTH & CARE (STP)' THEN 'North London Partners in Health and Care'
					WHEN STP_Name = 'NORTH WEST LONDON HEALTH & CARE PARTNERSHIP (STP)' THEN 'North West London Health and Care Partnership'
					WHEN STP_Name = 'NORTHAMPTONSHIRE STP' THEN 'Northamptonshire'
					WHEN STP_Name = 'NOTTINGHAM AND NOTTINGHAMSHIRE HEALTH AND CARE STP' THEN 'Nottingham and Nottinghamshire Health and Care'
					WHEN STP_Name = 'OUR HEALTHIER SOUTH EAST LONDON STP' THEN 'Our Healthier South East London'
					WHEN STP_Name = 'SHROPSHIRE AND TELFORD AND WREKIN STP' THEN 'Shropshire and Telford and Wrekin'
					WHEN STP_Name = 'SOMERSET STP' THEN 'Somerset'
					WHEN STP_Name = 'SOUTH WEST LONDON HEALTH & CARE PARTNERSHIP (STP)' THEN 'South West London Health and Care Partnership'
					WHEN STP_Name = 'SOUTH YORKSHIRE AND BASSETLAW STP' THEN 'South Yorkshire and Bassetlaw'
					WHEN STP_Name = 'STAFFORDSHIRE & STOKE ON TRENT STP' THEN 'Staffordshire and Stoke on Trent'
					WHEN STP_Name = 'SUFFOLK AND NORTH EAST ESSEX ICS' THEN 'Suffolk and North East Essex'
					WHEN STP_Name = 'SURREY HEARTLANDS HEALTH & CARE PARTNERSHIP (STP)' THEN 'Surrey Heartlands Health and Care Partnership'
					WHEN STP_Name = 'SUSSEX HEALTH AND CARE PARTNERSHIP' THEN 'Sussex and East Surrey Health and Care Partnership'
					WHEN STP_Name = 'THE BLACK COUNTRY AND WEST BIRMINGHAM STP' THEN 'The Black Country and West Birmingham'
					WHEN STP_Name = 'WEST YORKSHIRE AND HARROGATE HEALTH & CARE PARTNERSHIP (STP)' THEN 'West Yorkshire and Harrogate (Health and Care Partnership)'
					ELSE STP_NAME
		END
	INTO NHSE_Sandbox_Healthcare_Public_Health.dbo.Temp
	FROM NHSE_Reference.dbo.tbl_Ref_ODS_Commissioner_Hierarchies;
	GO
	-- Add ICS names, split into batches for performance resons
	USE NHSE_Sandbox_Healthcare_Public_Health
	GO
	DROP PROCEDURE IF EXISTS dbo.AddICS;
	GO
	CREATE PROCEDURE dbo.AddICS
		@Age int
	AS
		UPDATE NHSE_Sandbox_Healthcare_Public_Health.dbo.MHSDS_Referrals
		set ICS = Temp.ICS
		FROM NHSE_Sandbox_Healthcare_Public_Health.dbo.MHSDS_Referrals Referrals
			LEFT JOIN NHSE_Sandbox_Healthcare_Public_Health.dbo.Temp Temp on Referrals.CommissionerID = Temp.CommissionerID
		WHERE AgeAtReferral = @Age
	GO
	EXECUTE dbo.AddICS 0;
	GO
	EXECUTE dbo.AddICS 1;
	GO
	EXECUTE dbo.AddICS 2;
	GO
	EXECUTE dbo.AddICS 3;
	GO
	EXECUTE dbo.AddICS 4;
	GO
	EXECUTE dbo.AddICS 5;
	GO
	EXECUTE dbo.AddICS 6;
	GO
	EXECUTE dbo.AddICS 7;
	GO
	EXECUTE dbo.AddICS 8;
	GO
	EXECUTE dbo.AddICS 9;
	GO
	EXECUTE dbo.AddICS 10;
	GO
	EXECUTE dbo.AddICS 11;
	GO
	EXECUTE dbo.AddICS 12;
	GO
	EXECUTE dbo.AddICS 13;
	GO
	EXECUTE dbo.AddICS 14;
	GO
	EXECUTE dbo.AddICS 15;
	GO
	EXECUTE dbo.AddICS 16;
	GO
	EXECUTE dbo.AddICS 17;
	GO
MHSDS_Contacts.sql
/* === REMAKRS ===
(1) The MHSDS_Contact table contains the followign copied or constructed fields from MHSDS201Contacts:
(PatientID, ReferralID, ConsultationID, ConsultationDate, FinancialYear, ConsultationNr)
	The table also contains the followng fields joint from MHSDS_Patients and MHSDS_Referrals:
(NHSNumber, Gender, Ethnicity, NonWhite, IMDQuintile, ICS, LSOA_ICS, ReferralReason)
(2) To improve performance, it is recommended to select only the data fields from contact that are really needed and possibly also limit the age range.
(2) Note that one ConsultationID often has more than on row (presumably created when patient notes for a consultation are altered by
the therapist at a later point again). For this reason, we club together all contacts attended at the same date and time under one ReferralID as only a single
	consultation.
(3) The official NHS definition does not count via email/SMS or contacts with no-shows or cancellations, and we therefor exclude them from this table
straight away.
(4) Some non-NHS providers mapped multiple patients (Der_Person_ID, Person_ID) against the same referral (UniqServReqID). Looking up these patients, they typcially
have exactly the same socio-demographic background and routinely are also treated at exactly the same time for the same period of time. To address this
	duplication issue, we always assign the largest patient ID number to each unique referral.
*/
-----------------------------------
--- 1. Create first cut version ---
----------------------------------
	DROP TABLE IF EXISTS NHSE_Sandbox_Healthcare_Public_Health.dbo.Temp;
	GO
	SELECT MAX(Der_Person_ID) OVER (PARTITION BY UniqServReqID) AS PatientID, -- Each ReferralID should have only one PatientID
		UniqServReqID AS ReferralID,
		UniqCareContID AS ConsultationID,
		CareContDate AS ConsultationDate,
		CONVERT(DATETIME, CONVERT(CHAR(8), CareContDate, 112) + ' ' + CONVERT(CHAR(8), CareContTime, 108)) As ConsultationDateTime,
		CASE WHEN MONTH(CareContDate) <= 3 THEN YEAR(CareContDate) - 1 ELSE YEAR(CareContDate) END AS FinancialYear,
		AgeCareContDate AS Age,
		min(AgeCareContDate) OVER (PARTITION by UniqServReqID) AS AgeFirstContact
	INTO NHSE_Sandbox_Healthcare_Public_Health.dbo.Temp
	FROM NHSE_MHSDS.dbo.MHS201CareContact
	WHERE AgeCareContDate < 18 -- Ignore patients above 18
	AND (AttendOrDNACode in ('5', '6') OR AttendOrDNACode IS NULL) -- Ignore cancelled appointments and no shows
		AND (ConsMechanismMH NOT IN ('05', '06') OR ConsMechanismMH IS NULL); -- Ignore email/SMS contacts
	GO
---------------------------------------------------------
--- 2. Remove duplicate contacts and create ContactNr ---
---------------------------------------------------------
	-- Take only one row for each (PatientID, ReferralID, ConsultationDateTime) tuple. Note that the min/max functions automatically disregard null values.
	-- The results are temporary saved
	DROP TABLE IF EXISTS NHSE_Sandbox_Healthcare_Public_Health.dbo.Temp2;
	GO
	SELECT PatientID AS PatientID
		,ReferralID
		,max(ConsultationID) AS ConsultationID
		,max(ConsultationDate) AS ConsultationDate
		,min(FinancialYear) AS FinancialYear
		,min(Age) AS Age
		,min(AgeFirstContact) AS AgeFirstContact
	INTO NHSE_Sandbox_Healthcare_Public_Health.dbo.Temp2
	FROM NHSE_Sandbox_Healthcare_Public_Health.dbo.Temp
	GROUP BY PatientID, ReferralID, ConsultationDateTime;
	GO
	-- Create consultationNr (using and order by date partition) and save final contact list as MHSDS_Contacts
	DROP TABLE IF EXISTS NHSE_Sandbox_Healthcare_Public_Health.dbo.MHSDS_Contacts;
	GO
	SELECT PatientID
		,ReferralID
		,ConsultationID
		,ConsultationDate
		,FinancialYear
		,Age
		,AgeFirstContact
		,row_number() OVER (PARTITION by ReferralID ORDER BY ConsultationDate ASC) AS ConsultationNr
	INTO NHSE_Sandbox_Healthcare_Public_Health.dbo.MHSDS_Contacts
	FROM NHSE_Sandbox_Healthcare_Public_Health.dbo.Temp2;
	GO
-----------------------------------------------
--- 4. Add demographics from MHSDS_Patients ---
-----------------------------------------------
	ALTER TABLE NHSE_Sandbox_Healthcare_Public_Health.dbo.MHSDS_Contacts
	ADD NHSNumber bigint
		, Gender varchar(6)
		, NonWhite int
		, IMDQuintile VARCHAR(50)
		, LSOA_ICS VARCHAR(255);
	GO
	-- Execute in batches due to performance considerations
	USE NHSE_Sandbox_Healthcare_Public_Health
	GO
	DROP PROCEDURE IF EXISTS dbo.AddPatientCharactersitcs;
	GO
	CREATE PROCEDURE dbo.AddPatientCharactersitcs
		@Age int
	AS
		UPDATE NHSE_Sandbox_Healthcare_Public_Health.dbo.MHSDS_Contacts
		set NHSNumber = Patients.NHSNumber
			, Gender = Patients.Gender
			, NonWhite = Patients.NonWhite
			, IMDQuintile = Patients.IMDQuintile
			, LSOA_ICS = Patients.ICS
		FROM NHSE_Sandbox_Healthcare_Public_Health.dbo.MHSDS_Contacts Contacts
			LEFT JOIN NHSE_Sandbox_Healthcare_Public_Health.dbo.MHSDS_Patients Patients on Contacts.PatientID = Patients.PatientID
		WHERE AgeFirstContact = @Age;
	GO
	EXECUTE dbo.AddPatientCharactersitcs 0;
	GO
	EXECUTE dbo.AddPatientCharactersitcs 1;
	GO
	EXECUTE dbo.AddPatientCharactersitcs 2;
	GO
	EXECUTE dbo.AddPatientCharactersitcs 3;
	GO
	EXECUTE dbo.AddPatientCharactersitcs 4;
	GO
	EXECUTE dbo.AddPatientCharactersitcs 5;
	GO
	EXECUTE dbo.AddPatientCharactersitcs 6;
	GO
	EXECUTE dbo.AddPatientCharactersitcs 7;
	GO
	EXECUTE dbo.AddPatientCharactersitcs 8;
	GO
	EXECUTE dbo.AddPatientCharactersitcs 9;
	GO
	EXECUTE dbo.AddPatientCharactersitcs 10;
	GO
	EXECUTE dbo.AddPatientCharactersitcs 11;
	GO
	EXECUTE dbo.AddPatientCharactersitcs 12;
	GO
	EXECUTE dbo.AddPatientCharactersitcs 13 ;
	GO
	EXECUTE dbo.AddPatientCharactersitcs 14 ;
	GO
	EXECUTE dbo.AddPatientCharactersitcs 15 ;
	GO
	EXECUTE dbo.AddPatientCharactersitcs 16 ;
	GO
	EXECUTE dbo.AddPatientCharactersitcs 17 ;
	GO
----------------------------
--- 5. Add referral data ---
----------------------------
	ALTER TABLE NHSE_Sandbox_Healthcare_Public_Health.dbo.MHSDS_Contacts
	ADD ICS VARCHAR (255)
		, ReferralReason varchar(2);
	GO
	-- Execute in batches due to performance considerations
	USE NHSE_Sandbox_Healthcare_Public_Health
	GO
	DROP PROCEDURE IF EXISTS dbo.AddReferralData;
	GO
	CREATE PROCEDURE dbo.AddReferralData
		@Age int
	AS
		UPDATE NHSE_Sandbox_Healthcare_Public_Health.dbo.MHSDS_Contacts
		set ICS = Referrals.ICS
			, ReferralReason = Referrals.ReferralReason
		FROM NHSE_Sandbox_Healthcare_Public_Health.dbo.MHSDS_Contacts Contacts
			LEFT JOIN NHSE_Sandbox_Healthcare_Public_Health.dbo.MHSDS_Referrals Referrals on Contacts.ReferralID = Referrals.ReferralID
		WHERE AgeFirstContact = @Age;
	GO
	EXECUTE dbo.AddReferralData 0;
	GO
	EXECUTE dbo.AddReferralData 1;
	GO
	EXECUTE dbo.AddReferralData 2;
	GO
	EXECUTE dbo.AddReferralData 3;
	GO
	EXECUTE dbo.AddReferralData 4;
	GO
	EXECUTE dbo.AddReferralData 5;
	GO
	EXECUTE dbo.AddReferralData 6;
	GO
	EXECUTE dbo.AddReferralData 7;
	GO
	EXECUTE dbo.AddReferralData 8;
	GO
	EXECUTE dbo.AddReferralData 9;
	GO
	EXECUTE dbo.AddReferralData 10;
	GO
	EXECUTE dbo.AddReferralData 11;
	GO
	EXECUTE dbo.AddReferralData 12;
	GO
	EXECUTE dbo.AddReferralData 13;
	GO
	EXECUTE dbo.AddReferralData 14;
	GO
	EXECUTE dbo.AddReferralData 15;
	GO
	EXECUTE dbo.AddReferralData 16;
	GO
	EXECUTE dbo.AddReferralData 17;
	GO
MHSDS_AccessRate.sql
/* === REMARK ===
(1) We count patients and not referrals, explanning why the we initially create a Temp table by NHSNumber.
(2) We use the MHSDS PatientID for patients with no NHSNumber or the number '0', possibly leadigng to an overcount as one person may have more
than one PatientID as discussed in MHSDS_Patients.sql
(3) Note that MHSDS contains both mental health and learning disability. Whilst there are the CAMHS, AdultMH and LD flags, they don’t really work
(for instance, far too few LD patients instance in 2020/21). What I ended up doing is to write the line: WHERE (ReferralReason NOT IN
	('24', '25', '26') OR ReferralReason IS NULL). Note that the second part ReferralReason IS NULL appears redundant, but SQL does something strange.
	If you type the filter WHERE 3 NOT IN (1, NULL, 3), it will give you an empty table despite 3 is clearly not 1, NULL or 3.
(4)	As default, we determine a referrals ICS based on the commissioning CCG (Referral.ICS). However if this is NULL, NHS England or not an ICS, we use
	the ICS based on the patient's LSOA instead (Pateint.LSOA_ICS)
(5) To calculate the number of people starting treatment, change the WHERE clause "ConsultationNr >= 2" to "ConsultationNr = 2"
*/
-- Get number of young patients having started treatment by inequality dimension
DROP TABLE IF EXISTS NHSE_Sandbox_Healthcare_Public_Health.dbo.Temp;
GO
SELECT CASE WHEN NHSNumber IS NULL OR NHSNumber = 0 THEN PatientID ELSE CAST(NHSNumber AS VARCHAR(30)) END AS NHSNumber,
	1.0 AS Patient,
	MAX(CASE WHEN Gender = 'Male' THEN 1.0 ELSE 0.0 END) AS Boy,
	MAX(CASE WHEN Gender = 'Female' THEN 1.0 ELSE 0.0 END) AS Girl,
	MAX(CASE WHEN NonWhite = '0' THEN 1.0 ELSE 0.0 END) AS White,
	MAX(CASE WHEN NonWhite = '1' THEN 1.0 ELSE 0.0 END) AS NonWhite,
	MAX(CASE WHEN NonWhite IS NULL THEN 1.0 ELSE 0.0 END) AS UnknownEthnicity,
	MAX(CASE WHEN AgeFirstContact <= 10 THEN 1.0 ELSE 0.0 END) AS Age5To10,
	MAX(CASE WHEN AgeFirstContact > 10 THEN 1.0 ELSE 0.0 END) AS Age11To16,
	MAX(CASE WHEN IMDQuintile = '1' THEN 1.0 ELSE 0.0 END) AS IMD1To2,
	MAX(CASE WHEN IMDQuintile = '5' THEN 1.0 ELSE 0.0 END) AS IMD9To10,
	MIN(ICS) AS ICS,
	MIN(LSOA_ICS) AS LSOA_ICS
INTO NHSE_Sandbox_Healthcare_Public_Health.dbo.Temp
FROM NHSE_Sandbox_Healthcare_Public_Health.dbo.MHSDS_Contacts Consultations
WHERE (ReferralReason NOT IN ('24', '25', '26') OR ReferralReason IS NULL) AND
	ConsultationNr >= 2 AND
	5 <= Age AND AgeFirstContact <= 16
	AND FinancialYear = 2021
GROUP BY CASE WHEN NHSNumber IS NULL OR NHSNumber = 0 THEN PatientID ELSE CAST(NHSNumber AS VARCHAR(30)) END
GO
-- Aggregate
SELECT CASE WHEN ICS IS NULL OR ICS IN ('NHS_ENGLAND', 'NonSTP (England Region)', 'NonSTP (Wales Region)') THEN LSOA_ICS ELSE ICS END,
	CAST(ROUND(SUM(Patient),0) AS INT) AS Patients,
	SUM(Boy) AS Boys,
	SUM(Girl) AS Girls,
	SUM(White) AS Whites,
	SUM(NonWhite) AS NonWhiteMinorities,
	SUM(UnknownEthnicity) AS UnknownEthnicity,
	SUM(Age11To16) AS Age11To16,
	SUM(Age5To10) AS Age5To10,
	SUM(IMD1To2) AS IMD1To2,
	SUM(IMD9To10) AS IMD9To10
FROM NHSE_Sandbox_Healthcare_Public_Health.dbo.Temp
GROUP BY CASE WHEN ICS IS NULL OR ICS IN ('NHS_ENGLAND', 'NonSTP (England Region)', 'NonSTP (Wales Region)') THEN LSOA_ICS ELSE ICS END
ORDER BY CASE WHEN ICS IS NULL OR ICS IN ('NHS_ENGLAND', 'NonSTP (England Region)', 'NonSTP (Wales Region)') THEN LSOA_ICS ELSE ICS END;

## Sheet: In contact
		Total			Age (17.67% vs 17.11%)						IMD (20.76% vs 14.02%)						Ethnicity (18.80% vs 7.50%)							Gender (18.56% vs 16.20%)
ICS		Population	Patients		Population 11-16	Population 6-10	Patients 11-16	Patients 6-10	Inequity		Population IMD 1	Population IMD 5	Patients IMD 1	Patients IMD 5	Inequity		Population White	Population non-White minority	Patients White	Patients non-White minority	Patients with unknown ethnicity	Inequity		Population boys	Population girls	Patients boys	Patients girls	Inequity
England		7551626	500666		3998271	3553355	378436	126857	-0.610469		1776096	1447803	128523	69770	-0.0138927		5.73012e+06	1.82151e+06	391654	81178	27861	0.634425		3872074	3679552	200717	277250	0.665325		"England",
Bath and North East Somerset, Swindon and Wiltshire		124330	7465		66254	58076	5880	1634	-0.672602		8820	38941	680	1823	-0.100878		112730	11599.9	6373	589	503	0.0722494		63606	60724	4692	6373	0.629996		"Bath and North East Somerset, Swindon and Wiltshire",
Bedfordshire, Luton and Milton Keynes		145018	10192		75069	69949	7759	2529	-0.638749		22129	31081	1435	2060	0.513427		92471.1	52546.9	7646	2444	103	0.0102081		74329	70689	6104	7646	0.509		"Bedfordshire, Luton and Milton Keynes",
Birmingham and Solihull		178003	12771		94591	83412	9234	3848	-0.511963		101402	16476	6160	968	0.432085		87776.2	90226.8	8327	4193	253	0.0202077		91951	86052	6472	8327	0.575101		"Birmingham and Solihull",
Bristol, North Somerset and South Gloucestershire		122274	6432		63760	58514	5493	956	-0.80415		25373	31988	1221	1128	0.0850694		100300	21974	5382	848	202	0.0324238		62572	59702	4070	5382	0.587828		"Bristol, North Somerset and South Gloucestershire",
Buckinghamshire, Oxfordshire and Berkshire West		244724	15454		130619	114105	11673	3986	-0.596315		7802	118301	647	6368	-0.0388401		193219	51505.3	12217	2668	569	0.0382264		125175	119549	8938	12217	0.639679		"Buckinghamshire, Oxfordshire and Berkshire West",
Cambridgeshire and Peterborough		123717	7160		64492	59225	5315	1893	-0.59947		18046	34706	1042	1510	0.115745		102998	20719	5041	874	1245	0.210482		63892	59825	4244	5041	0.453343		"Cambridgeshire and Peterborough",
Cheshire and Merseyside		318019	21686		169061	148958	16806	5098	-0.644449		123256	54727	9242	2082	-0.248722		293708	24310.7	18345	1456	1885	0.0951972		163014	155005	12992	18345	0.701312		"Cheshire and Merseyside",
Cornwall and the Isles of Scilly Health and Social Care Partnership		70389	3951		37630	32759	3007	982	-0.612592		9912	993	583	45	0.140868		68369	2019.97	3735	89	127	0.0332113		35992	34397	2187	3735	1.04734		"Cornwall and the Isles of Scilly Health and Social Care Partnership",
Coventry and Warwickshire		124385	7361		65444	58941	5380	2097	-0.553054		22425	22682	1242	1229	0.448641		95992	28393	6043	1162	157	0.0217904		63715	60670	4257	6043	0.707967		"Coventry and Warwickshire",
Cumbria and North East		375923	41298		200682	175241	26586	15231	-0.32246		137501	50844	17313	3464	-0.198781		346640	29283.2	39090	1793	415	0.0101509		193076	182847	20458	39090	1.31156		"Cumbria and North East",
Devon		145391	9556		77357	68034	8288	1321	-0.81284		19427	19847	1606	996	-0.101115		137658	7733.04	8330	373	853	0.0980122		74773	70618	6087	8330	0.660099		"Devon",
Dorset		92925	5445		50465	42460	4640	858	-0.773031		8373	19418	659	785	-0.239428		85462.6	7462.36	5084	295	66	0.0122699		47820	45105	3458	5084	0.785782		"Dorset",
East London Health and Care Partnership		291427	17095		149357	142070	11852	5388	-0.506433		79623	12384	4895	696	0.353672		95164.5	196263	7211	9269	615	0.037318		149819	141608	8904	7211	-0.0183596		"East London Health and Care Partnership",
Frimley Health and Care ICS		111563	6521		59975	51588	5096	1497	-0.647304		3062	48702	136	2276	0.558013		77711.9	33851.1	5081	1042	398	0.0650008		57461	54102	3844	5081	0.60838		"Frimley Health and Care ICS",
Gloucestershire		81675	6292		43822	37853	4951	1380	-0.666754		7063	25542	586	1582	0.105408		74263.3	7411.73	5757	418	117	0.0189474		41500	40175	3782	5757	0.801482		"Gloucestershire",
Greater Manchester Health and Social Care Partnership		405176	34303		213175	192001	25633	9000	-0.597411		187874	44996	14877	2413	0.00279941		288896	116280	26312	5406	2586	0.081531		207823	197353	18480	26312	0.717769		"Greater Manchester Health and Social Care Partnership",
Hampshire and the Isle of Wight		233752	16311		124467	109285	11442	5011	-0.484887		32700	67380	3400	3009	-0.364026		206960	26792.3	13710	1068	1533	0.103735		120256	113496	8470	13710	0.964912		"Hampshire and the Isle of Wight",
Healthier Lancashire and South Cumbria		223826	17586		120989	102837	13588	4139	-0.629897		76439	30550	6217	1634	-0.0262347		186237	37589	15034	1369	1183	0.072121		114888	108938	9279	15034	0.957634		"Healthier Lancashire and South Cumbria",
Herefordshire and Worcestershire		99229	6062		53321	45908	4711	1374	-0.65016		14055	19821	927	903	0.0228045		91514.2	7714.82	5470	350	242	0.0415808		50890	48339	3476	5470	0.89804		"Herefordshire and Worcestershire",
Hertfordshire and West Essex		213560	9554		112731	100829	7952	1659	-0.759112		3917	76202	216	2632	-0.0725326		171384	42176.2	7377	1908	269	0.0289715		109343	104217	5882	7377	0.507544		"Hertfordshire and West Essex",
Humber, Coast and Vale		213346	12655		115090	98256	10331	2497	-0.707624		46594	52960	2984	2560	0.117641		198793	14552.9	11779	449	427	0.0349199		109161	104185	7469	11779	0.89309		"Humber, Coast and Vale",
Joined Up Care Derbyshire		131878	10062		70861	61017	8244	1863	-0.72897		30216	27831	2098	1595	0.222201		115051	16827.1	6429	969	2671	0.361044		67305	64573	4703	6429	0.632404		"Joined Up Care Derbyshire",
Kent and Medway		259946	20375		139132	120814	15843	4784	-0.640871		48340	44224	4302	2081	-0.217058		227843	32102.9	17335	1598	1442	0.0761633		133656	126290	10435	17335	1.01425		"Kent and Medway",
Leicester, Leicestershire and Rutland		147448	10052		79149	68299	7412	2678	-0.567593		23006	38500	2399	1929	-0.288522		101748	45699.6	7747	1998	307	0.0315033		75495	71953	4561	7747	1.04176		"Leicester, Leicestershire and Rutland",
Lincolnshire		93284	6046		49347	43937	4953	1111	-0.739827		14428	18592	1018	922	0.0407406		89260.5	4023.47	5730	259	57	0.00951745		47322	45962	3979	5730	0.698665		"Lincolnshire",
Mid and South Essex		164169	8468		87734	76435	7084	1439	-0.759207		19637	42145	1154	1513	-0.0954313		142164	22004.5	6778	1480	210	0.0254299		84103	80066	5381	6778	0.51588		"Mid and South Essex",
Norfolk and Waveney Health and Care Partnership		123942	8470		66122	57820	6410	2108	-0.611611		23673	15596	1613	585	-0.184844		115292	8650.32	7443	415	612	0.0778824		63435	60507	5042	7443	0.773093		"Norfolk and Waveney Health and Care Partnership",
North London Partners in Health and Care		205929	12571		107775	98154	8524	4155	-0.447256		48613	20101	2608	1053	0.445889		102491	103438	6450	5621	501	0.0415044		105774	100155	6865	6450	0.136811		"North London Partners in Health and Care",
North West London Health and Care Partnership		287436	11255		146303	141133	8678	2619	-0.676907		41575	22994	1896	831	0.173437		107458	179978	4705	6407	143	0.012869		147947	139489	6630	4705	-0.137666		"North West London Health and Care Partnership",
Northamptonshire		106043	5897		55745	50298	5084	877	-0.80256		17911	25860	1143	1240	0.112618		90102.6	15940.4	5132	530	240	0.0423878		53892	52151	3699	5132	0.642582		"Northamptonshire",
Nottingham and Nottinghamshire Health and Care		134377	10969		70973	63404	8330	2727	-0.621555		43759	27235	3795	1357	-0.149278		105230	29146.7	8579	1952	438	0.0415915		68937	65440	5652	8579	0.83192		"Nottingham and Nottinghamshire Health and Care",
Our Healthier South East London		240719	13553		124077	116642	9434	4310	-0.498115		46519	28408	2714	966	-0.136949		116112	124607	7765	5488	300	0.0226364		123442	117277	7139	7765	0.311648		"Our Healthier South East London",
Shropshire and Telford and Wrekin		65373	3696		35599	29774	2933	786	-0.669099		10151	8085	654	329	-0.0647531		60155.3	5217.68	3353	283	60	0.0165017		33196	32177	2169	3353	0.827162		"Shropshire and Telford and Wrekin",
Somerset		71122	3480		38626	32496	3140	355	-0.861217		6764	8637	300	311	0.202151		68132.4	2989.6	3116	131	233	0.0717585		36265	34857	2335	3116	0.590637		"Somerset",
South West London Health and Care Partnership		208543	10857		107001	101542	8089	2832	-0.618998		18544	58846	963	2387	0.156623		112602	95941.2	6320	3851	686	0.0674467		106297	102246	6487	6320	0.160408		"South West London Health and Care Partnership",
South Yorkshire and Bassetlaw		199544	10133		106834	92710	8310	1884	-0.730195		85556	19318	4300	783	0.194156		165227	34317.1	8725	952	456	0.047122		102153	97391	5986	8725	0.751556		"South Yorkshire and Bassetlaw",
Staffordshire and Stoke on Trent		144570	10911		77747	66823	7704	3329	-0.480792		33794	26698	2996	1634	0.0222343		128011	16558.6	9861	827	224	0.0209581		74137	70433	5914	9861	1.01077		"Staffordshire and Stoke on Trent",
Suffolk and North East Essex		125570	9233		67076	58494	7643	1655	-0.743565		16537	22737	1401	1262	-0.029883		113608	11962.4	7614	1385	234	0.0260029		64405	61165	5655	7614	0.624276		"Suffolk and North East Essex",
Surrey Heartlands Health and Care Partnership		148582	10515		79197	69385	7814	2784	-0.580023		879	77802	99	4218	-0.287231		124152	24430.1	8395	1118	1004	0.10554		76306	72276	5386	8395	0.885306		"Surrey Heartlands Health and Care Partnership",
Sussex and East Surrey Health and Care Partnership		212220	10822		113971	98249	8511	2406	-0.661337		21471	51684	1481	2143	-0.109892		187653	24567	9374	871	578	0.0564178		109612	102608	6275	9374	0.828315		"Sussex and East Surrey Health and Care Partnership",
The Black Country and West Birmingham		205307	12486		108775	96532	9221	3403	-0.570535		120941	10798	6030	640	0.760241		113039	92267.6	9038	2987	465	0.0386694		105376	99931	6602	9038	0.65387		"The Black Country and West Birmingham",
West Yorkshire and Harrogate (Health and Care Partnership)		336972	24486		177876	159096	18449	6202	-0.611846		147989	33171	9491	1828	0.272373		236538	100434	18036	3921	2530	0.115225		171963	165009	12133	18036	0.774853		"West Yorkshire and Harrogate (Health and Care Partnership)"),

## Sheet: Open referral
		Total			Age (17.67% vs 17.11%)						IMD (20.76% vs 14.02%)						Ethnicity (18.80% vs 7.50%)							Gender (18.56% vs 16.20%)
ICS		Population	Patients		Population 11-16	Population 6-10	Patients 11-16	Patients 6-10	Inequity		Population IMD 1	Population IMD 5	Patients IMD 1	Patients IMD 5	Inequity		Population White	Population non-White minority	Patients White	Patients non-White minority	Patients with unknown ethnicity	Inequity		Population boys	Population girls	Patients boys	Patients girls	Inequity
England		7551626	578073		3998271	3553355	823123	254906	-0.640138		1776096	1447803	131522	71186	-0.0168212		5.73012e+06	1.82151e+06	399575	83094	587964	0.639836		3872074	3679552	11556	6334	-0.339182		"England",
Bath and North East Somerset, Swindon and Wiltshire		124330	8257		66254	58076	12359	3503	-0.666067		8820	38941	692	1841	-0.107746		112730	11599.9	6454	590	8735	1.24006		63606	60724	2514	4734	1.25977		"Bath and North East Somerset, Swindon and Wiltshire",
Bedfordshire, Luton and Milton Keynes		145018	10570		75069	69949	15767	5209	-0.63384		22129	31081	1460	2093	0.511341		92471.1	52546.9	7764	2476	10574	1.03262		74329	70689	4082	6165	0.819405		"Bedfordshire, Luton and Milton Keynes",
Birmingham and Solihull		178003	15401		94591	83412	21432	7652	-0.581862		101402	16476	6344	985	0.41497		87776.2	90226.8	8524	4305	15770	1.22925		91951	86052	6176	6578	0.303902		"Birmingham and Solihull",
Bristol, North Somerset and South Gloucestershire		122274	6757		63760	58514	11353	1856	-0.816032		25373	31988	1240	1143	0.0826513		100300	21974	5436	859	6891	1.09468		62572	59702	2187	4096	1.24887		"Bristol, North Somerset and South Gloucestershire",
Buckinghamshire, Oxfordshire and Berkshire West		244724	17356		130619	114105	24283	8852	-0.56905		7802	118301	682	6567	-0.0596717		193219	51505.3	12592	2786	17404	1.13175		125175	119549	6450	9100	0.692452		"Buckinghamshire, Oxfordshire and Berkshire West",
Cambridgeshire and Peterborough		123717	9722		64492	59225	12408	4683	-0.575566		18046	34706	1084	1550	0.100926		102998	20719	5238	897	10836	1.76626		63892	59825	2953	4330	0.794119		"Cambridgeshire and Peterborough",
Cheshire and Merseyside		318019	30062		169061	148958	40131	12058	-0.647823		123256	54727	9502	2120	-0.255942		293708	24310.7	18740	1491	31585	1.56122		163014	155005	8267	13168	0.919173		"Cheshire and Merseyside",
Cornwall and the Isles of Scilly Health and Social Care Partnership		70389	4346		37630	32759	6499	1828	-0.666328		9912	993	596	45	0.115983		68369	2019.97	3790	90	4394	1.13247		35992	34397	1591	2208	0.663709		"Cornwall and the Isles of Scilly Health and Social Care Partnership",
Coventry and Warwickshire		124385	9884		65444	58941	12798	4653	-0.583102		22425	22682	1306	1277	0.431457		95992	28393	6295	1206	9760	1.30116		63715	60670	3237	4347	0.615763		"Coventry and Warwickshire",
Cumbria and North East		375923	38856		200682	175241	54660	25390	-0.450646		137501	50844	17710	3517	-0.204758		346640	29283.2	39884	1835	37633	0.902059		193076	182847	20632	20745	0.216398		"Cumbria and North East",
Devon		145391	11062		77357	68034	17813	2920	-0.807511		19427	19847	1638	1008	-0.108058		137658	7733.04	8480	377	11797	1.33194		74773	70618	3347	6144	1.22683		"Devon",
Dorset		92925	5322		50465	42460	9322	1526	-0.799071		8373	19418	662	788	-0.239982		85462.6	7462.36	5121	297	5366	0.990402		47820	45105	1927	3475	1.19039		"Dorset",
East London Health and Care Partnership		291427	15143		149357	142070	23119	9198	-0.568049		79623	12384	4987	708	0.351608		95164.5	196263	7312	9441	15376	0.917806		149819	141608	8099	8983	0.344411		"East London Health and Care Partnership",
Frimley Health and Care ICS		111563	7835		59975	51588	11079	3530	-0.617455		3062	48702	148	2365	0.487672		77711.9	33851.1	5275	1095	8117	1.27425		57461	54102	2772	3931	0.72557		"Frimley Health and Care ICS",
Gloucestershire		81675	11865		43822	37853	15353	2839	-0.778919		7063	25542	593	1600	0.104788		74263.3	7411.73	5818	427	11883	1.9028		41500	40175	2376	3804	0.894738		"Gloucestershire",
Greater Manchester Health and Social Care Partnership		405176	37899		213175	192001	55599	16903	-0.651409		187874	44996	15192	2450	-0.00293553		288896	116280	26801	5505	39707	1.22909		207823	197353	14219	18670	0.58412		"Greater Manchester Health and Social Care Partnership",
Hampshire and the Isle of Wight		233752	16143		124467	109285	22949	9461	-0.515099		32700	67380	3486	3083	-0.364461		206960	26792.3	14105	1107	16959	1.11484		120256	113496	7680	8621	0.362654		"Hampshire and the Isle of Wight",
Healthier Lancashire and South Cumbria		223826	19272		120989	102837	28608	7955	-0.662141		76439	30550	6316	1661	-0.0256598		186237	37589	15240	1393	19730	1.1862		114888	108938	7570	9361	0.494117		"Healthier Lancashire and South Cumbria",
Herefordshire and Worcestershire		99229	6496		53321	45908	9807	2688	-0.671232		14055	19821	948	920	0.0189764		91514.2	7714.82	5541	359	6559	1.11169		50890	48339	2556	3502	0.652544		"Herefordshire and Worcestershire",
Hertfordshire and West Essex		213560	10902		112731	100829	17003	3535	-0.759946		3917	76202	221	2697	-0.0711294		171384	42176.2	7527	1987	10914	1.14715		109343	104217	3503	5968	1.04788		"Hertfordshire and West Essex",
Humber, Coast and Vale		213346	15835		115090	98256	23299	5480	-0.715483		46594	52960	3084	2597	0.0970311		198793	14552.9	12007	462	16057	1.28775		109161	104185	5073	7541	0.784388		"Humber, Coast and Vale",
Joined Up Care Derbyshire		131878	11471		70861	61017	17612	4002	-0.727472		30216	27831	2133	1607	0.211191		115051	16827.1	6518	979	14036	1.87222		67305	64573	2988	4743	0.895535		"Joined Up Care Derbyshire",
Kent and Medway		259946	18731		139132	120814	30733	8627	-0.66615		48340	44224	4379	2112	-0.219367		227843	32102.9	17568	1629	19826	1.03277		133656	126290	9189	10528	0.389185		"Kent and Medway",
Leicester, Leicestershire and Rutland		147448	9369		79149	68299	14859	4446	-0.641906		23006	38500	2404	1936	-0.287425		101748	45699.6	7777	2001	9461	0.96758		75495	71953	3124	4573	0.759634		"Leicester, Leicestershire and Rutland",
Lincolnshire		93284	7049		49347	43937	10540	2486	-0.726424		14428	18592	1033	932	0.0367522		89260.5	4023.47	5789	260	6939	1.14713		47322	45962	2028	4007	1.33066		"Lincolnshire",
Mid and South Essex		164169	10334		87734	76435	15313	3512	-0.728133		19637	42145	1183	1545	-0.0989432		142164	22004.5	6917	1504	10305	1.22373		84103	80066	3019	5448	1.1717		"Mid and South Essex",
Norfolk and Waveney Health and Care Partnership		123942	10768		66122	57820	14904	4242	-0.663858		23673	15596	1628	591	-0.184071		115292	8650.32	7595	423	11053	1.37852		63435	60507	3436	5115	0.788046		"Norfolk and Waveney Health and Care Partnership",
North London Partners in Health and Care		205929	11828		107775	98154	17113	7016	-0.5351		48613	20101	2655	1068	0.440525		102491	103438	6537	5742	11719	0.954394		105774	100155	5711	6939	0.470124		"North London Partners in Health and Care",
North West London Health and Care Partnership		287436	11791		146303	141133	17745	5034	-0.696297		41575	22994	1936	849	0.174085		107458	179978	4768	6551	11394	1.00663		147947	139489	4682	6713	0.742266		"North West London Health and Care Partnership",
Northamptonshire		106043	5822		55745	50298	10000	1658	-0.810231		17911	25860	1146	1243	0.11239		90102.6	15940.4	5144	532	5908	1.04087		53892	52151	2149	3709	1.04336		"Northamptonshire",
Nottingham and Nottinghamshire Health and Care		134377	12600		70973	63404	18092	5350	-0.658154		43759	27235	3923	1375	-0.16612		105230	29146.7	8760	2010	12538	1.16416		68937	65440	5075	5720	0.360292		"Nottingham and Nottinghamshire Health and Care",
Our Healthier South East London		240719	14498		124077	116642	20000	7903	-0.565905		46519	28408	2792	979	-0.14977		116112	124607	7900	5663	14096	1.0393		123442	117277	6482	7247	0.348225		"Our Healthier South East London",
Shropshire and Telford and Wrekin		65373	5718		35599	29774	7420	1890	-0.685482		10151	8085	670	342	-0.0510148		60155.3	5217.68	3451	296	5524	1.47425		33196	32177	1343	2202	0.937958		"Shropshire and Telford and Wrekin",
Somerset		71122	5549		38626	32496	7567	1388	-0.774834		6764	8637	317	321	0.174264		68132.4	2989.6	3225	138	5553	1.6512		36265	34857	1131	2368	1.49563		"Somerset",
South West London Health and Care Partnership		208543	13149		107001	101542	17776	6011	-0.632005		18544	58846	1013	2455	0.130857		112602	95941.2	6489	3973	13094	1.25158		106297	102246	4367	6581	0.794925		"South West London Health and Care Partnership",
South Yorkshire and Bassetlaw		199544	11672		106834	92710	17136	4253	-0.704637		85556	19318	4404	790	0.176379		165227	34317.1	8885	973	11417	1.15815		102153	97391	3626	6045	1.00338		"South Yorkshire and Bassetlaw",
Staffordshire and Stoke on Trent		144570	11929		77747	66823	15469	7036	-0.453478		33794	26698	3083	1680	0.0213532		128011	16558.6	10188	859	11252	1.01856		74137	70433	5228	6035	0.392078		"Staffordshire and Stoke on Trent",
Suffolk and North East Essex		125570	10299		67076	58494	15841	3542	-0.735206		16537	22737	1428	1274	-0.0391754		113608	11962.4	7716	1408	10143	1.11168		64405	61165	3547	5715	0.943724		"Suffolk and North East Essex",
Surrey Heartlands Health and Care Partnership		148582	14577		79197	69385	18011	6675	-0.563139		879	77802	104	4396	-0.292866		124152	24430.1	8782	1169	14562	1.46337		76306	72276	3944	5532	0.696574		"Surrey Heartlands Health and Care Partnership",
Sussex and East Surrey Health and Care Partnership		212220	13563		113971	98249	18485	5687	-0.631433		21471	51684	1569	2185	-0.143349		187653	24567	9730	886	13362	1.25867		109612	102608	4488	6393	0.743379		"Sussex and East Surrey Health and Care Partnership",
The Black Country and West Birmingham		205307	14359		108775	96532	20135	6380	-0.631266		120941	10798	6202	651	0.74084		113039	92267.6	9231	3068	13968	1.1357		105376	99931	5788	6721	0.402845		"The Black Country and West Birmingham",
West Yorkshire and Harrogate (Health and Care Partnership)		336972	25028		177876	159096	37460	11622	-0.641773		147989	33171	9629	1840	0.262371		236538	100434	18274	3973	26586	1.19504		171963	165009	8331	12236	0.753609		"West Yorkshire and Harrogate (Health and Care Partnership)"),
			738170	207212	280764	399622	83089	567441	557513	190543	131519	71182
		(No column name)	Patients	Boys	Girls	Whites	NonWhiteMinorities	UnknownEthnicity	Age11To16	Age5To10	IMD1To2	IMD9To10
		NULL	7800	366	671	398	73	7690	6289	1533	0	0
		Bath and North East Somerset, Swindon and Wiltshire	10551	2491	4656	6362	582	8365	8175	2502	687	1820
		Bedfordshire, Luton and Milton Keynes	13103	4027	6061	7635	2445	10328	9744	3515	1434	2062
		Birmingham and Solihull	20017	5956	6336	8244	4125	15080	14786	5684	6138	936
		Bristol, North Somerset and South Gloucestershire	9236	2176	4090	5422	856	6803	7864	1412	1241	1137
		Buckinghamshire, Oxfordshire and Berkshire West	22686	6393	8981	12442	2754	16856	16262	6815	666	6502
		Cambridgeshire and Peterborough	11214	2905	4252	5141	874	9876	7994	3348	1057	1532
		Cheshire and Merseyside	36224	8214	13026	18572	1463	29792	27854	8838	9444	2100
		Cornwall and the Isles of Scilly Health and Social Care Partnership	5875	1582	2174	3748	89	4338	4563	1384	592	41
		Coventry and Warwickshire	12524	3219	4326	6264	1199	9631	9117	3646	1298	1269
		Cumbria and North East	55182	20572	20688	39775	1827	37709	36736	19350	17675	3508
		Devon	14744	3329	6120	8445	371	11073	12463	2396	1629	1000
		Dorset	7634	1916	3462	5098	296	5305	6524	1197	660	786
		East London Health and Care Partnership	21625	7998	8859	7229	9302	15590	15180	6737	4920	696
		Frimley Health and Care ICS	9894	2721	3875	5181	1081	7773	7375	2732	152	2316
		Gloucestershire	13457	2368	3806	5813	428	11885	11588	1965	594	1602
		Greater Manchester Health and Social Care Partnership	49072	14168	18577	26680	5483	37836	37294	12460	15145	2424
		Hampshire and the Isle of Wight	24291	7694	8620	14129	1097	17242	16986	7654	3491	3090
		Healthier Lancashire and South Cumbria	24921	7625	9476	15389	1415	19226	19408	5766	6384	1680
		Herefordshire and Worcestershire	8490	2562	3504	5545	363	6407	6584	1972	946	918
		Hertfordshire and West Essex	14188	3501	5967	7531	1981	11350	11546	2781	219	2708
		Humber, Coast and Vale	19248	5066	7515	11978	459	15760	15505	4074	3077	2589
		Joined Up Care Derbyshire	14610	2965	4740	6512	967	12002	11827	2912	2125	1609
		Kent and Medway	27327	9154	10457	17481	1611	19605	21018	6692	4357	2097
		Leicester, Leicestershire and Rutland	12813	3114	4557	7757	1995	9430	9832	3082	2403	1934
		Lincolnshire	8297	2033	4028	5814	261	6953	6744	1605	1039	938
		Mid and South Essex	12582	3029	5456	6936	1502	10227	10124	2583	1189	1548
		Norfolk and Waveney Health and Care Partnership	14070	3444	5132	7618	425	10923	10735	3443	1631	591
		North London Partners in Health and Care	16972	5736	6975	6559	5780	11551	11844	5378	2688	1069
		North West London Health and Care Partnership	16139	4708	6752	4800	6587	11610	12432	3830	1944	849
		Northamptonshire	7614	2181	3765	5234	540	5856	6486	1236	1156	1264
		Nottingham and Nottinghamshire Health and Care	16187	5109	5777	8826	2035	12357	12229	4150	3938	1393
		Our Healthier South East London	20672	6523	7320	7985	5692	14150	14644	6381	2829	987
		Shropshire and Telford and Wrekin	6789	1360	2238	3500	298	5649	5390	1478	681	359
		Somerset	6214	1150	2418	3288	144	5487	5139	1125	324	330
		South West London Health and Care Partnership	16232	4393	6652	6519	4039	12893	12014	4537	1027	2464
		South Yorkshire and Bassetlaw	15135	3672	6134	8994	995	12195	12087	3202	4434	818
		Staffordshire and Stoke on Trent	15099	5294	6113	10319	870	11608	10180	5192	3105	1693
		Suffolk and North East Essex	12446	3591	5795	7813	1435	10186	10109	2481	1454	1289
		Surrey Heartlands Health and Care Partnership	17383	4039	5677	8982	1208	14278	12464	5197	113	4498
		Sussex and East Surrey Health and Care Partnership	17489	4531	6474	9825	915	13802	13097	4694	1578	2208
		The Black Country and West Birmingham	19260	5941	6929	9429	3228	14449	14539	5097	6368	675
		West Yorkshire and Harrogate (Health and Care Partnership)	32864	8396	12333	18410	3999	26315	24742	8487	9687	1853
			738170	207212	280764	399622	83089	567441	557513	190543	131519	71182
